# Supplementary material for: An Update on the Morphology and Phylogeny of the Nanoplanktonic Dinoflagellate Prorocentrum nux
Source: J Eukaryot Microbiol. 2025 Jun 26;72(4):e70019. doi: 10.1111/jeu.70019 (PMC12198932; doi:10.1111/jeu.70019)
Supplement: Supplementary file 2 — Table S5. List of taxonomically accepted Prorocentrum species (Guiry and Guiry, 2025) with information on molecular data availability for each species. [file JEU-72-e70019-s002.xlsx]

## Sheet: Sheet1
Taxonomically Accepted Prorocentrum species	Described by	Year Described	Synonyms	Recent Revisions	Year Revised	Molecular data Available on GenBank
Prorocentrum micans	Ehrenberg	1834				x
Prorocentrum viride	Ehrenberg	1840
Prorocentrum lima	(Ehrenberg) F.Stein	1878				x
Prorocentrum dentatum	F.Stein	1883				x
Prorocentrum rostratum	F.Stein	1883				x
Prorocentrum gracile	F.Schütt	1895				x
Prorocentrum scutellum	B.Schröder	1900
Prorocentrum obtusum	Ostenfeld	1908
Prorocentrum caspicum	A.Henckel	1909
Prorocentrum missolongicum	Athanassopoulos	1913
Prorocentrum adriaticum	J.Schiller	1918
Prorocentrum cornutum	J.Schiller	1918
Prorocentrum nanum	J.Schiller	1918				x
Prorocentrum triestinum	J.Schiller	1918		Tillmann, Beran, Gottschling, Wiekamp & Hoppenrath	2021	x
Prorocentrum arcuatum	Issel	1928
Prorocentrum bidens	J.Schiller	1928		Tillmann, M. Gottschling, I. Sunesen, S. Wietkamp, N. Dzhembekova, F. Rodriguez Hernández, J. Tardivo Kubis, E. Sar, M. Kaufmann & M. Hoppenrath	2024	x
Prorocentrum obtusidens	J.Schiller	1928				x
Prorocentrum blatta	Athanassopoulos	1931
Prorocentrum maximum	(Gourret) J.Schiller	1931
Prorocentrum ovale	(Gourret) J.Schiller	1931
Prorocentrum semidentatum	Athanassopoulos	1931
Prorocentrum sigmoides	Böhm	1933	P. gracile	Pei, Hu, Wang, Kang, Mohamed, Wang, Liu & Luo	2024	x
Prorocentrum mexicanum	Osorio-Tafall	1942				x
Prorocentrum veloi	Osorio-Tafall	1942
Prorocentrum redfieldii	Bursa	1959				x
Prorocentrum balticum	(Lohmann) Loeblich III	1970				x
Prorocentrum cassubicum	(Wołoszyńska) J.D.Dodge	1975				x
Prorocentrum dactylus	(Stein) Dodge	1975
Prorocentrum shikokuense	Y.Hada	1975				x
Prorocentrum vaginula	(F.Stein) J.D.Dodge	1975
Prorocentrum aporum	(Schiller) J.D.Dodge	1976
Prorocentrum cordatum	(Ostenfeld) J.D.Dodge	1976				x
Prorocentrum lenticulatum	(Matzenauer) F.J.R.Taylor	1976
Prorocentrum magnum	(Gaarder) J.D.Dodge	1976
Prorocentrum oblongum	(J.Schiller) F.J.R.Taylor	1976
Prorocentrum ovum	(J.Schiller) J.D.Dodge	1976
Prorocentrum pyriforme	(J.Schiller) Hasle ex F.J.R.Taylor	1976
Prorocentrum rhathymum	A.R.Loeblich III, Sherley & R.J.Schmidt	1979				x
Prorocentrum concavum	Y.Fukuyo	1981				x
Prorocentrum emarginatum	Y.Fukuyo	1981				x
Prorocentrum venetum	Tolomio & Cavolo	1985		Grzebyk, Hoppenrath & Tillmann	2024	x
Prorocentrum foveolatum	Croome & P.A.Tyler	1987				x
Prorocentrum playfairii	Croome & P.A.Tyler	1987				x
Prorocentrum hoffmannianum	M.A.Faust	1990				x
Prorocentrum ruetzlerianum	M.A.Faust	1990
Prorocentrum asymmetricum	(Wisłouch) Krachmalny	1993
Prorocentrum caribbaeum	M.A.Faust	1993
Prorocentrum elegans	M.A.Faust	1993				x
Prorocentrum foraminosum	M.A.Faust	1993				x
Prorocentrum formosum	M.A.Faust	1993
Prorocentrum arenarium	M.A.Faust	1994	P. lima	Pei, Hu, Wang, Kang, Mohamed, Wang, Liu & Luo	2024	x
Prorocentrum sabulosum	M.A.Faust	1994
Prorocentrum sculptile	M.A.Faust	1994				x
Prorocentrum marinum	(Cienkowski) Steidinger & Williams ex Head	1996
Prorocentrum norrisianum	M.A.Faust & S.L.Morton	1997				x
Prorocentrum reticulatum	M.A.Faust	1997
Prorocentrum tropicale	M.A.Faust	1997				x
Prorocentrum panamense	D.Grzebyk, Y.Sako & B.Berland	1998				x
Prorocentrum borbonicum	L.Ten-Hage, J.Turquet, J.-P.Quod, S.Puiseux-Dao & Couté	2000				x
Prorocentrum clipeus	Hoppenrath	2000				x
Prorocentrum nux	Puigserver & Zingone	2002		This study	2025	x
Prorocentrum ponticum	Krachmalny & Terenko	2004
Prorocentrum vietnamensis	J.S.Yoo & Fukuyo	2004
Prorocentrum fukuyoi	Shauna Murray & Y.Nagahama	2007				x
Prorocentrum sipadanensis	Mohammad-Noor, Daugbjerg & Moestrup	2007
Prorocentrum leve	M.A.Faust, Kibler, Vandersea, Tester & Litaker	2008				x
Prorocentrum tsawwassenense	Hoppenrath & B.S.Leander	2008				x
Prorocentrum consutum	Chomérat & Nézan	2010				x
Prorocentrum glenanicum	Chomérat & Nézan	2011				x
Prorocentrum pseudopanamense	Chomérat & Nézan	2011				x
Prorocentrum rivalis	D.Delmail, P.Labrousse, P.Crassous, P.Hourdin, M.Guri & M.Botineau	2011
Prorocentrum bimaculatum	Chomérat & Saburova	2012				x
Prorocentrum texanum	Henrichs, Steidinger, P.S.Scott & L.Campbell	2013				x
Prorocentrum koreanum	M.-S.Han, S.Y.Cho & P.Wang	2016				x
Prorocentrum caipirignum	S.Fraga, M.Menezes & S.M.Nascimento	2017				x
Prorocentrum steidingerae	F.Gómez, D.Qiu & S.Lin	2017				x
Prorocentrum malayense	Z.F.Lim,.P.Leaw & P.T.Lim	2019				x
Prorocentrum pervagatum	Tillmann, Hoppenrath & Gottschling	2022				x
Prorocentrum porosum	Arteaga-Sogamoso, F.Rodríguez, Amato, Ben-Gigirey, Tibiriçá, Chomerat, Mafra, T.Nishimura, M.Adachi & Mancera-Pineda	2022				x
Prorocentrum thermophilum	F.Gómez, Tangcheng Li, Hu. Zhang & Senje Lin	2022				x
Prorocentrum spinulentum	Tillmann, Gottschling & Hoppenrath	2023				x
Prorocentrum canariense	F. Gómez, Antera Martel, E. Raymond & Rafael Salas	2024		Phylogenies in this study show that P. canariense and P. bisaeptum could be the same species described under two different names		x
Prorocentrum bisaeptum	Hoppenrath, Gottschling & Tillmann	2024				x
Prorocentrum hamatum	A.Stokes	?
Prorocentrum monospinum	G.R.Hasle	?
Prorocentrum proximum	I.V.Makarova	?
Prorocentrum rampii	Sournia	?
Prorocentrum truncatum	Hasle	?
